# Supplementary material for: The causal relationship between thoracic aortic aneurysm and immune cells: a mendelian randomization study
Source: BMC Cardiovasc Disord. 2024 Apr 16;24:212. doi: 10.1186/s12872-024-03876-1 (PMC11020992; doi:10.1186/s12872-024-03876-1)
Supplement: Supplementary file 5 — Supplementary Material 5 [file 12872_2024_3876_MOESM5_ESM.xlsx]

## Sheet: Sheet1
MR result of the causal effect of TAA on immunophenotypes.
outcome	exposure	method	nsnp	b	se	pval	lo_ci	up_ci	or	or_lci95	or_uci95
CD45 on Natural Killer	Thoracic aortic aneurysms	MR Egger	18	0.0497072	0.0618626	0.433456	-0.0715435	0.170958	1.05096	0.930956	1.18644
		Weighted median	18	0.0962876	0.0345479	0.0053186	0.0285737	0.164001	1.10108	1.02899	1.17822
		Inverse variance weighted	18	0.0894691	0.0258707	0.00054355	0.0387626	0.140176	1.09359	1.03952	1.15048
		Simple mode	18	0.0909882	0.0580474	0.135427	-0.0227847	0.204761	1.09526	0.977473	1.22723
		Weighted mode	18	0.0940788	0.0545134	0.102513	-0.0127674	0.200925	1.09865	0.987314	1.22253
FSC-A on granulocyte	Thoracic aortic aneurysms	MR Egger	19	-0.0624791	0.0636782	0.340267	-0.187288	0.0623301	0.939433	0.829205	1.06431
		Weighted median	19	-0.0668168	0.0372351	0.07274	-0.139798	0.00616394	0.935367	0.869534	1.00618
		Inverse variance weighted	19	-0.0762235	0.0265969	0.00415858	-0.128353	-0.0240935	0.926609	0.879542	0.976194
		Simple mode	19	-0.0671489	0.0615046	0.289333	-0.187698	0.0534001	0.935056	0.828865	1.05485
		Weighted mode	19	-0.0462772	0.0518544	0.38393	-0.147912	0.0553574	0.954777	0.862507	1.05692
CD45 on CD33- HLA DR-	Thoracic aortic aneurysms	MR Egger	19	0.218915	0.0795923	0.0136551	0.0629137	0.374916	1.24473	1.06493	1.45487
		Weighted median	19	0.138344	0.0482265	0.00412248	0.0438203	0.232868	1.14837	1.04479	1.26222
		Inverse variance weighted	19	0.101651	0.0337418	0.00259019	0.0355166	0.167784	1.107	1.03615	1.18268
		Simple mode	19	0.164621	0.101797	0.123236	-0.0349012	0.364144	1.17895	0.965701	1.43928
		Weighted mode	19	0.173814	0.0909371	0.0720134	-0.00442228	0.352051	1.18983	0.995587	1.42198
