# Supplementary material for: The causal relationship between thoracic aortic aneurysm and immune cells: a mendelian randomization study
Source: BMC Cardiovasc Disord. 2024 Apr 16;24:212. doi: 10.1186/s12872-024-03876-1 (PMC11020992; doi:10.1186/s12872-024-03876-1)
Supplement: Supplementary file 6 — Supplementary Material 6 [file 12872_2024_3876_MOESM6_ESM.xlsx]

## Sheet: Sheet1
MR result of the causal effect of immunophenotypes on TAA.
outcome	exposure	method	nsnp	b	se	pval	lo_ci	up_ci	or	or_lci95	or_uci95
Thoracic aortic aneurysms	CD3 on CD39+ CD4+	MR Egger	22	0.0950904	0.074987	0.219329	-0.0518842	0.242065	1.09976	0.949439	1.27388
		Weighted median	22	0.0959805	0.0591853	0.104869	-0.0200227	0.211984	1.10074	0.980176	1.23613
		Inverse variance weighted	22	0.121332	0.0431573	0.00493266	0.0367441	0.205921	1.129	1.03743	1.22866
		Simple mode	22	0.218668	0.110184	0.0604107	0.00270828	0.434629	1.24442	1.00271	1.54439
		Weighted mode	22	0.0927156	0.0640693	0.162628	-0.0328602	0.218291	1.09715	0.967674	1.24395
Thoracic aortic aneurysms	CD25 on IgD- CD27-	MR Egger	17	0.254618	0.150328	0.110969	-0.0400244	0.54926	1.28997	0.960766	1.73197
		Weighted median	17	0.221012	0.112078	0.0486162	0.00133851	0.440686	1.24734	1.00134	1.55377
		Inverse variance weighted	17	0.209415	0.0808665	0.00960762	0.0509168	0.367914	1.23296	1.05224	1.44472
		Simple mode	17	0.278324	0.159298	0.0997677	-0.0339007	0.590548	1.32091	0.966667	1.80498
		Weighted mode	17	0.233173	0.143137	0.122836	-0.0473752	0.513722	1.2626	0.953729	1.6715
