# Supplementary material for: The causal relationship between thoracic aortic aneurysm and immune cells: a mendelian randomization study
Source: BMC Cardiovasc Disord. 2024 Apr 16;24:212. doi: 10.1186/s12872-024-03876-1 (PMC11020992; doi:10.1186/s12872-024-03876-1)
Supplement: Supplementary file 7 — Supplementary Material 7 [file 12872_2024_3876_MOESM7_ESM.xlsx]

## Sheet: Sheet1
Characterization of immunophenotypes.
Trait type	Panel	Statistical trait name	Trait	GWAS Catalog Accession Number
Relative count	B cell	BC_Trait1	IgD+ %B cell	GCST90001391
Absolute count	B cell	BC_Trait10	IgD+ CD38br AC	GCST90001392
Relative count	B cell	BC_Trait11	IgD+ CD38dim %B cell	GCST90001393
Absolute count	B cell	BC_Trait12	IgD+ CD38dim AC	GCST90001394
Relative count	B cell	BC_Trait13	IgD+ CD38- %B cell	GCST90001395
Absolute count	B cell	BC_Trait14	IgD+ CD38- AC	GCST90001396
Relative count	B cell	BC_Trait17	Unsw mem %B cell	GCST90001397
Absolute count	B cell	BC_Trait18	Unsw mem AC	GCST90001398
Relative count	B cell	BC_Trait19	IgD- CD27- %B cell	GCST90001399
Absolute count	B cell	BC_Trait2	IgD+ AC	GCST90001400
Absolute count	B cell	BC_Trait20	IgD- CD27- AC	GCST90001401
Relative count	B cell	BC_Trait21	Sw mem %B cell	GCST90001402
Absolute count	B cell	BC_Trait22	Sw mem AC	GCST90001403
Relative count	B cell	BC_Trait23	PB/PC %B cell	GCST90001404
Absolute count	B cell	BC_Trait24	PB/PC AC	GCST90001405
Relative count	B cell	BC_Trait25	Memory B cell %B cell	GCST90001406
Absolute count	B cell	BC_Trait26	Memory B cell AC	GCST90001407
Relative count	B cell	BC_Trait27	Naive-mature B cell %B cell	GCST90001408
Absolute count	B cell	BC_Trait28	Naive-mature B cell AC	GCST90001409
Relative count	B cell	BC_Trait3	IgD- CD38br %B cell	GCST90001410
Relative count	B cell	BC_Trait31	IgD+ CD24+ %B cell	GCST90001411
Absolute count	B cell	BC_Trait32	IgD+ CD24+ AC	GCST90001412
Relative count	B cell	BC_Trait33	IgD- CD24- %B cell	GCST90001413
Absolute count	B cell	BC_Trait34	IgD- CD24- AC	GCST90001414
Relative count	B cell	BC_Trait35	IgD+ CD24- %B cell	GCST90001415
Absolute count	B cell	BC_Trait36	IgD+ CD24- AC	GCST90001416
Relative count	B cell	BC_Trait37	CD24+ CD27+ %B cell	GCST90001417
Absolute count	B cell	BC_Trait38	CD24+ CD27+ AC	GCST90001418
Relative count	B cell	BC_Trait39	CD20- %B cell	GCST90001419
Absolute count	B cell	BC_Trait4	IgD- CD38br AC	GCST90001420
Absolute count	B cell	BC_Trait40	CD20- AC	GCST90001421
Relative count	B cell	BC_Trait43	CD20- CD38- %B cell	GCST90001422
Absolute count	B cell	BC_Trait44	CD20- CD38- AC	GCST90001423
Relative count	B cell	BC_Trait46	IgD+ %Lymphocyte	GCST90001424
Relative count	B cell	BC_Trait47	IgD- CD38br %lymphocyte	GCST90001425
Relative count	B cell	BC_Trait48	IgD- CD38dim %lymphocyte	GCST90001426
Relative count	B cell	BC_Trait49	IgD- CD38- %lymphocyte	GCST90001427
Relative count	B cell	BC_Trait5	IgD- CD38dim %B cell	GCST90001428
Relative count	B cell	BC_Trait50	IgD+ CD38br %lymphocyte	GCST90001429
Relative count	B cell	BC_Trait51	IgD+ CD38dim %lymphocyte	GCST90001430
Relative count	B cell	BC_Trait52	IgD+ CD38- %lymphocyte	GCST90001431
Relative count	B cell	BC_Trait54	Unsw Mem %lymphocyte	GCST90001432
Relative count	B cell	BC_Trait55	IgD- CD27- %lymphocyte	GCST90001433
Relative count	B cell	BC_Trait56	Sw mem %lymphocyte	GCST90001434
Relative count	B cell	BC_Trait57	PB/PC %lymphocyte	GCST90001435
Relative count	B cell	BC_Trait58	Memory B cell %lymphocyte	GCST90001436
Relative count	B cell	BC_Trait59	Naive-mature B cell %lymphocyte	GCST90001437
Absolute count	B cell	BC_Trait6	IgD- CD38dim AC	GCST90001438
Relative count	B cell	BC_Trait61	IgD+ CD24+ %lymphocyte	GCST90001439
Relative count	B cell	BC_Trait62	IgD- CD24- %lymphocyte	GCST90001440
Relative count	B cell	BC_Trait63	IgD+ CD24- %lymphocyte	GCST90001441
Relative count	B cell	BC_Trait64	CD24+ CD27+ %lymphocyte	GCST90001442
Relative count	B cell	BC_Trait65	CD20- %lymphocyte	GCST90001443
Relative count	B cell	BC_Trait67	CD20- CD38- %lymphocyte	GCST90001444
Relative count	B cell	BC_Trait7	IgD- CD38- %B cell	GCST90001445
Absolute count	B cell	BC_Trait8	IgD- CD38- AC	GCST90001446
Relative count	B cell	BC_Trait9	IgD+ CD38br %B cell	GCST90001447
Absolute count	cDC	DC_Trait524	CD11c+ monocyte AC	GCST90001448
Relative count	cDC	DC_Trait525	CD11c+ monocyte %monocyte	GCST90001449
Absolute count	cDC	DC_Trait526	CD62L- monocyte AC	GCST90001450
Relative count	cDC	DC_Trait527	CD62L- monocyte %monocyte	GCST90001451
Absolute count	cDC	DC_Trait530	CD11c+ CD62L- monocyte AC	GCST90001452
Relative count	cDC	DC_Trait531	CD11c+ CD62L- monocyte %monocyte	GCST90001453
Absolute count	cDC	DC_Trait532	CD62L- HLA DR++ monocyte AC	GCST90001454
Relative count	cDC	DC_Trait533	CD62L- HLA DR++ monocyte %monocyte	GCST90001455
Absolute count	cDC	DC_Trait534	CD11c+ HLA DR++ monocyte AC	GCST90001456
Relative count	cDC	DC_Trait535	CD11c+ HLA DR++ monocyte %monocyte	GCST90001457
Absolute count	cDC	f_DC_Trait502	Myeloid DC AC	GCST90001458
Relative count	cDC	f_DC_Trait503	Myeloid DC %DC	GCST90001459
Absolute count	cDC	f_DC_Trait504	Plasmacytoid DC AC	GCST90001460
Absolute count	cDC	f_DC_Trait505	DC AC	GCST90001461
Absolute count	cDC	f_DC_Trait508	CD62L- DC AC	GCST90001462
Relative count	cDC	f_DC_Trait509	CD62L- DC %DC	GCST90001463
Absolute count	cDC	f_DC_Trait512	CD86+ myeloid DC AC	GCST90001464
Relative count	cDC	f_DC_Trait513	CD86+ myeloid DC %DC	GCST90001465
Absolute count	cDC	f_DC_Trait514	CD86+ plasmacytoid DC AC	GCST90001466
Relative count	cDC	f_DC_Trait515	CD86+ plasmacytoid DC %DC	GCST90001467
Absolute count	cDC	f_DC_Trait516	CD62L- myeloid DC AC	GCST90001468
Relative count	cDC	f_DC_Trait517	CD62L- myeloid DC %DC	GCST90001469
Absolute count	cDC	f_DC_Trait518	CD62L- plasmacytoid DC AC	GCST90001470
Relative count	cDC	f_DC_Trait519	CD62L- plasmacytoid DC %DC	GCST90001471
Absolute count	cDC	f_DC_Trait520	CD62L- CD86+ myeloid DC AC	GCST90001472
Relative count	cDC	f_DC_Trait521	CD62L- CD86+ myeloid DC %DC	GCST90001473
Relative count	cDC	f_DC_Trait522	Plasmacytoid DC %DC	GCST90001474
Relative count	TBNK	f_MONO_Trait503	HLA DR++ monocyte %monocyte	GCST90001475
Relative count	TBNK	f_MONO_Trait504	HLA DR++ monocyte %leukocyte	GCST90001476
Absolute count	TBNK	f_MONO_Trait505	HLA DR++ monocyte AC	GCST90001477
Relative count	Treg	f_Treg_Trait501	CD4 Treg %CD4	GCST90001478
Relative count	Treg	f_Treg_Trait502	CD4 Treg %T cell	GCST90001479
Absolute count	Treg	f_Treg_Trait503	Resting Treg AC	GCST90001480
Relative count	Treg	f_Treg_Trait504	Resting Treg % CD4 Treg	GCST90001481
Relative count	Treg	f_Treg_Trait505	Resting Treg %CD4	GCST90001482
Absolute count	Treg	f_Treg_Trait506	CD39+ resting Treg AC	GCST90001483
Relative count	Treg	f_Treg_Trait507	CD39+ resting Treg %resting Treg	GCST90001484
Relative count	Treg	f_Treg_Trait508	CD39+ resting Treg % CD4 Treg	GCST90001485
Absolute count	Treg	f_Treg_Trait509	Activated Treg AC	GCST90001486
Relative count	Treg	f_Treg_Trait510	Activated Treg %CD4 Treg	GCST90001487
Relative count	Treg	f_Treg_Trait511	Activated Treg %CD4	GCST90001488
Absolute count	Treg	f_Treg_Trait512	CD39+ activated Treg AC	GCST90001489
Relative count	Treg	f_Treg_Trait513	CD39+ activated Treg %activated Treg	GCST90001490
Relative count	Treg	f_Treg_Trait514	CD39+ activated Treg %CD4 Treg	GCST90001491
Absolute count	Treg	f_Treg_Trait515	Secreting Treg AC	GCST90001492
Relative count	Treg	f_Treg_Trait516	Secreting Treg % CD4 Treg	GCST90001493
Relative count	Treg	f_Treg_Trait517	Secreting Treg %CD4	GCST90001494
Absolute count	Treg	f_Treg_Trait518	CD39+ secreting Treg AC	GCST90001495
Relative count	Treg	f_Treg_Trait519	CD39+ secreting Treg %secreting Treg	GCST90001496
Relative count	Treg	f_Treg_Trait520	CD39+ secreting Treg %CD4 Treg	GCST90001497
Absolute count	Treg	f_Treg_Trait521	Activated & resting Treg AC	GCST90001498
Relative count	Treg	f_Treg_Trait522	Activated & resting Treg % CD4 Treg	GCST90001499
Relative count	Treg	f_Treg_Trait523	Activated & resting Treg %CD4+	GCST90001500
Absolute count	Treg	f_Treg_Trait527	Activated & secreting Treg AC	GCST90001501
Relative count	Treg	f_Treg_Trait528	Activated & secreting Treg %CD4 Treg	GCST90001502
Relative count	Treg	f_Treg_Trait529	Activated & secreting Treg %CD4+	GCST90001503
Absolute count	Treg	f_Treg_Trait533	CD25hi AC	GCST90001504
Relative count	Treg	f_Treg_Trait534	CD25hi %CD4+	GCST90001505
Relative count	Treg	f_Treg_Trait535	CD25hi %T cell	GCST90001506
Absolute count	Treg	f_Treg_Trait536	CD25hi CD45RA+ CD4 not Treg AC	GCST90001507
Relative count	Treg	f_Treg_Trait537	CD25hi CD45RA+ CD4 not Treg %CD4+	GCST90001508
Relative count	Treg	f_Treg_Trait538	CD25hi CD45RA+ CD4 not Treg %T cell	GCST90001509
Absolute count	Treg	f_Treg_Trait539	CD25hi CD45RA- CD4 not Treg AC	GCST90001510
Relative count	Treg	f_Treg_Trait540	CD25hi CD45RA- CD4 not Treg %CD4+	GCST90001511
Relative count	Treg	f_Treg_Trait541	CD25hi CD45RA- CD4 not Treg %T cell	GCST90001512
Absolute count	Treg	f_Treg_Trait542	CD4 Treg AC	GCST90001513
Absolute count	Myeloid cell	MDSC_Trait1	HSC AC	GCST90001514
Absolute count	Myeloid cell	MDSC_Trait10	Im MDSC AC	GCST90001515
Relative count	Myeloid cell	MDSC_Trait11	Im MDSC %CD33dim HLA DR- CD66b-	GCST90001516
Absolute count	Myeloid cell	MDSC_Trait12	CD33br HLA DR+ AC	GCST90001517
Absolute count	Myeloid cell	MDSC_Trait13	CD33br HLA DR+ CD14- AC	GCST90001518
Relative count	Myeloid cell	MDSC_Trait14	CD33br HLA DR+ CD14- %CD33br HLA DR+	GCST90001519
Absolute count	Myeloid cell	MDSC_Trait15	CD33br HLA DR+ CD14dim AC	GCST90001520
Relative count	Myeloid cell	MDSC_Trait16	CD33br HLA DR+ CD14dim %CD33br HLA DR+	GCST90001521
Absolute count	Myeloid cell	MDSC_Trait22	CD33- HLA DR- AC	GCST90001522
Absolute count	Myeloid cell	MDSC_Trait23	CD33- HLA DR+ AC	GCST90001523
Absolute count	Myeloid cell	MDSC_Trait24	Gr MDSC AC	GCST90001524
Absolute count	Myeloid cell	MDSC_Trait25	CD33dim HLA DR+ CD11b+ AC	GCST90001525
Relative count	Myeloid cell	MDSC_Trait26	CD33dim HLA DR+ CD11b+ %CD33dim HLA DR+	GCST90001526
Absolute count	Myeloid cell	MDSC_Trait27	CD33dim HLA DR+ CD11b- AC	GCST90001527
Relative count	Myeloid cell	MDSC_Trait28	CD33dim HLA DR+ CD11b- %CD33dim HLA DR+	GCST90001528
Absolute count	Myeloid cell	MDSC_Trait3	CD66b++ myeloid cell AC	GCST90001529
Absolute count	Myeloid cell	MDSC_Trait4	Mo MDSC AC	GCST90001530
Absolute count	Myeloid cell	MDSC_Trait5	CD33dim HLA DR- AC	GCST90001531
Absolute count	Myeloid cell	MDSC_Trait8	Basophil AC	GCST90001532
Relative count	Myeloid cell	MDSC_Trait9	Basophil %CD33dim HLA DR- CD66b-	GCST90001533
Absolute count	Maturation stages of T cell	MT_ry_Trait514	CD45RA- CD4+ AC	GCST90001534
Relative count	Maturation stages of T cell	MT_ry_Trait515	CD45RA- CD4+ %CD4+	GCST90001535
Relative count	Maturation stages of T cell	MT_ry_Trait516	CD45RA- CD4+ %T cell	GCST90001536
Absolute count	Maturation stages of T cell	MT_Trait503	CM CD4+ AC	GCST90001537
Relative count	Maturation stages of T cell	MT_Trait504	CM CD4+ %CD4+	GCST90001538
Relative count	Maturation stages of T cell	MT_Trait505	CM CD4+ %T cell	GCST90001539
Absolute count	Maturation stages of T cell	MT_Trait506	Naive CD4+ AC	GCST90001540
Relative count	Maturation stages of T cell	MT_Trait507	Naive CD4+ %CD4+	GCST90001541
Absolute count	Maturation stages of T cell	MT_Trait508	EM CD4+ AC	GCST90001542
Relative count	Maturation stages of T cell	MT_Trait509	EM CD4+ %CD4+	GCST90001543
Relative count	Maturation stages of T cell	MT_Trait510	EM CD4+ %T cell	GCST90001544
Absolute count	Maturation stages of T cell	MT_Trait511	TD CD4+ AC	GCST90001545
Relative count	Maturation stages of T cell	MT_Trait512	TD CD4+ %CD4+	GCST90001546
Relative count	Maturation stages of T cell	MT_Trait513	TD CD4+ %T cell	GCST90001547
Absolute count	Maturation stages of T cell	MT_Trait522	CM CD8br AC	GCST90001548
Relative count	Maturation stages of T cell	MT_Trait523	CM CD8br %CD8br	GCST90001549
Relative count	Maturation stages of T cell	MT_Trait524	CM CD8br %T cell	GCST90001550
Absolute count	Maturation stages of T cell	MT_Trait525	Naive CD8br AC	GCST90001551
Relative count	Maturation stages of T cell	MT_Trait526	Naive CD8br %CD8br	GCST90001552
Relative count	Maturation stages of T cell	MT_Trait527	Naive CD8br %T cell	GCST90001553
Absolute count	Maturation stages of T cell	MT_Trait528	EM CD8br AC	GCST90001554
Relative count	Maturation stages of T cell	MT_Trait529	EM CD8br %CD8br	GCST90001555
Relative count	Maturation stages of T cell	MT_Trait530	EM CD8br %T cell	GCST90001556
Absolute count	Maturation stages of T cell	MT_Trait531	TD CD8br AC	GCST90001557
Relative count	Maturation stages of T cell	MT_Trait532	TD CD8br %CD8br	GCST90001558
Relative count	Maturation stages of T cell	MT_Trait533	TD CD8br %T cell	GCST90001559
Absolute count	Maturation stages of T cell	MT_Trait537	CD45RA+ CD8br AC	GCST90001560
Relative count	Maturation stages of T cell	MT_Trait538	CD45RA+ CD8br %CD8br	GCST90001561
Relative count	Maturation stages of T cell	MT_Trait539	CD45RA+ CD8br %T cell	GCST90001562
Absolute count	Maturation stages of T cell	MT_Trait542	CM DN (CD4-CD8-) AC	GCST90001563
Relative count	Maturation stages of T cell	MT_Trait543	CM DN (CD4-CD8-) %DN	GCST90001564
Relative count	Maturation stages of T cell	MT_Trait544	CM DN (CD4-CD8-) %T cell	GCST90001565
Absolute count	Maturation stages of T cell	MT_Trait545	Naive DN (CD4-CD8-) AC	GCST90001566
Relative count	Maturation stages of T cell	MT_Trait546	Naive DN (CD4-CD8-) %DN	GCST90001567
Relative count	Maturation stages of T cell	MT_Trait547	Naive DN (CD4-CD8-) %T cell	GCST90001568
Absolute count	Maturation stages of T cell	MT_Trait548	EM DN (CD4-CD8-) AC	GCST90001569
Relative count	Maturation stages of T cell	MT_Trait549	EM DN (CD4-CD8-) %DN	GCST90001570
Relative count	Maturation stages of T cell	MT_Trait550	EM DN (CD4-CD8-) %T cell	GCST90001571
Absolute count	Maturation stages of T cell	MT_Trait551	TD DN (CD4-CD8-) AC	GCST90001572
Relative count	Maturation stages of T cell	MT_Trait552	TD DN (CD4-CD8-) %DN	GCST90001573
Relative count	Maturation stages of T cell	MT_Trait553	TD DN (CD4-CD8-) %T cell	GCST90001574
Relative count	Maturation stages of T cell	MT_Trait560	Naive CD4+ %T cell	GCST90001575
Relative count	B cell	N_BC_Trait3	Transitional %B cell	GCST90001576
Absolute count	B cell	N_BC_Trait4	Transitional AC	GCST90001577
Relative count	B cell	N_BC_Trait6	Transitional %lymphocyte	GCST90001578
Absolute count	Monocyte	N_MONO_Trait501	CD14- CD16+ monocyte AC	GCST90001579
Absolute count	Monocyte	N_MONO_Trait503	CD14+ CD16+ monocyte AC	GCST90001580
Absolute count	Monocyte	N_MONO_Trait505	CD14- CD16- AC	GCST90001581
Absolute count	Monocyte	N_MONO_Trait507	CD14+ CD16- monocyte AC	GCST90001582
Absolute count	Monocyte	N_MONO_Trait513	Monocyte AC	GCST90001583
Relative count	Monocyte	N_MONO_Trait514	CD14- CD16+ monocyte %monocyte	GCST90001584
Relative count	Monocyte	N_MONO_Trait515	CD14+ CD16+ monocyte %monocyte	GCST90001585
Relative count	Monocyte	N_MONO_Trait516	CD14+ CD16- monocyte %monocyte	GCST90001586
Relative count	Monocyte	N_MONO_Trait517	CD16+ monocyte %monocyte	GCST90001587
Relative count	TBNK	RATIO_CD3_B	T/B	GCST90001588
Relative count	TBNK	RATIO_CD4_CD8B	CD4/CD8br	GCST90001589
Absolute count	TBNK	TB_ry_Trait512	CD4+ AC	GCST90001590
Relative count	TBNK	TB_ry_Trait513	CD4+ %T cell	GCST90001591
Absolute count	TBNK	TB_ry_Trait515	CD8br AC	GCST90001592
Relative count	TBNK	TB_ry_Trait516	CD8br %T cell	GCST90001593
Absolute count	TBNK	TB_ry_Trait518	DP (CD4+CD8+) AC	GCST90001594
Relative count	TBNK	TB_ry_Trait519	DP (CD4+CD8+) %T cell	GCST90001595
Absolute count	TBNK	TB_ry_Trait524	CD8dim AC	GCST90001596
Relative count	TBNK	TB_ry_Trait525	CD8dim %T cell	GCST90001597
Absolute count	TBNK	TB_ry_Trait527	DN (CD4-CD8-) AC	GCST90001598
Relative count	TBNK	TB_ry_Trait528	DN (CD4-CD8-) %T cell	GCST90001599
Absolute count	TBNK	TB_Trait501	Leukocyte AC	GCST90001600
Absolute count	TBNK	TB_Trait507	Lymphocyte AC	GCST90001601
Relative count	TBNK	TB_Trait508	Lymphocyte %leukocyte	GCST90001602
Absolute count	TBNK	TB_Trait509	T cell AC	GCST90001603
Relative count	TBNK	TB_Trait510	T cell %lymphocyte	GCST90001604
Relative count	TBNK	TB_Trait511	T cell %leukocyte	GCST90001605
Relative count	TBNK	TB_Trait514	CD4+ %leukocyte	GCST90001606
Relative count	TBNK	TB_Trait517	CD8br %leukocyte	GCST90001607
Relative count	TBNK	TB_Trait520	DP (CD4+CD8+) %leukocyte	GCST90001608
Absolute count	TBNK	TB_Trait521	CD4+ CD8dim AC	GCST90001609
Relative count	TBNK	TB_Trait522	CD4+ CD8dim %lymphocyte	GCST90001610
Relative count	TBNK	TB_Trait523	CD4+ CD8dim %leukocyte	GCST90001611
Relative count	TBNK	TB_Trait526	CD8dim %leukocyte	GCST90001612
Relative count	TBNK	TB_Trait529	DN (CD4-CD8-) %leukocyte	GCST90001613
Relative count	TBNK	TB_Trait532	CD8br and CD8dim %leukocyte	GCST90001614
Absolute count	TBNK	TB_Trait533	TCRgd AC	GCST90001615
Relative count	TBNK	TB_Trait534	TCRgd %T cell	GCST90001616
Relative count	TBNK	TB_Trait535	TCRgd %lymphocyte	GCST90001617
Absolute count	TBNK	TB_Trait536	HLA DR+ T cell AC	GCST90001618
Relative count	TBNK	TB_Trait537	HLA DR+ T cell%T cell	GCST90001619
Relative count	TBNK	TB_Trait538	HLA DR+ T cell%lymphocyte	GCST90001620
Absolute count	TBNK	TB_Trait539	NKT AC	GCST90001621
Relative count	TBNK	TB_Trait540	NKT %T cell	GCST90001622
Relative count	TBNK	TB_Trait541	NKT %lymphocyte	GCST90001623
Absolute count	TBNK	TB_Trait542	HLA DR+ CD4+ AC	GCST90001624
Relative count	TBNK	TB_Trait543	HLA DR+ CD4+ %T cell	GCST90001625
Relative count	TBNK	TB_Trait544	HLA DR+ CD4+ %lymphocyte	GCST90001626
Absolute count	TBNK	TB_Trait545	HLA DR+ CD8br AC	GCST90001627
Relative count	TBNK	TB_Trait546	HLA DR+ CD8br %T cell	GCST90001628
Relative count	TBNK	TB_Trait547	HLA DR+ CD8br %lymphocyte	GCST90001629
Absolute count	TBNK	TB_Trait548	CD8br NKT AC	GCST90001630
Relative count	TBNK	TB_Trait549	CD8br NKT %T cell	GCST90001631
Relative count	TBNK	TB_Trait550	CD8br NKT %lymphocyte	GCST90001632
Absolute count	TBNK	TB_Trait551	CD8dim NKT AC	GCST90001633
Relative count	TBNK	TB_Trait552	CD8dim NKT %T cell	GCST90001634
Relative count	TBNK	TB_Trait553	CD8dim NKT %lymphocyte	GCST90001635
Absolute count	TBNK	TB_Trait554	DN (CD4-CD8-) NKT AC	GCST90001636
Relative count	TBNK	TB_Trait555	DN (CD4-CD8-) NKT %T cell	GCST90001637
Relative count	TBNK	TB_Trait556	DN (CD4-CD8-) NKT %lymphocyte	GCST90001638
Absolute count	TBNK	TB_Trait560	CD3- lymphocyte AC	GCST90001639
Relative count	TBNK	TB_Trait561	CD3- lymphocyte %lymphocyte	GCST90001640
Relative count	TBNK	TB_Trait562	CD3- lymphocyte %leukocyte	GCST90001641
Absolute count	TBNK	TB_Trait563	B cell AC	GCST90001642
Relative count	TBNK	TB_Trait564	B cell % CD3- lymphocyte	GCST90001643
Relative count	TBNK	TB_Trait565	B cell %lymphocyte	GCST90001644
Absolute count	TBNK	TB_Trait566	NK AC	GCST90001645
Relative count	TBNK	TB_Trait567	NK %CD3- lymphocyte	GCST90001646
Relative count	TBNK	TB_Trait568	NK %lymphocyte	GCST90001647
Absolute count	TBNK	TB_Trait569	HLA DR+ NK AC	GCST90001648
Relative count	TBNK	TB_Trait570	HLA DR+ NK %NK	GCST90001649
Relative count	TBNK	TB_Trait571	HLA DR+ NK %CD3- lymphocyte	GCST90001650
Absolute count	TBNK	TB_Trait575	Granulocyte AC	GCST90001651
Relative count	TBNK	TB_Trait576	Granulocyte %leukocyte	GCST90001652
Relative count	Treg	Treg_Trait505	CD28- DN (CD4-CD8-) %DN	GCST90001653
Absolute count	Treg	Treg_Trait506	CD28- DN (CD4-CD8-) AC	GCST90001654
Relative count	Treg	Treg_Trait507	CD28+ DN (CD4-CD8-) %T cell	GCST90001655
Relative count	Treg	Treg_Trait508	CD28+ DN (CD4-CD8-) %DN	GCST90001656
Absolute count	Treg	Treg_Trait509	CD28+ DN (CD4-CD8-) AC	GCST90001657
Relative count	Treg	Treg_Trait512	CD39+ CD4+ %T cell	GCST90001658
Relative count	Treg	Treg_Trait513	CD39+ CD4+ %CD4+	GCST90001659
Absolute count	Treg	Treg_Trait514	CD39+ CD4+ AC	GCST90001660
Relative count	Treg	Treg_Trait574	CD28- CD8dim %T cell	GCST90001661
Relative count	Treg	Treg_Trait575	CD28- CD8dim %CD8dim	GCST90001662
Absolute count	Treg	Treg_Trait576	CD28- CD8dim AC	GCST90001663
Relative count	Treg	Treg_Trait577	CD28+ CD45RA+ CD8dim %T cell	GCST90001664
Relative count	Treg	Treg_Trait578	CD28+ CD45RA+ CD8dim %CD8dim	GCST90001665
Absolute count	Treg	Treg_Trait579	CD28+ CD45RA+ CD8dim AC	GCST90001666
Relative count	Treg	Treg_Trait580	CD28+ CD45RA- CD8dim %T cell	GCST90001667
Relative count	Treg	Treg_Trait581	CD28+ CD45RA- CD8dim %CD8dim	GCST90001668
Absolute count	Treg	Treg_Trait582	CD28+ CD45RA- CD8dim AC	GCST90001669
Relative count	Treg	Treg_Trait585	CD39+ CD8br %T cell	GCST90001670
Relative count	Treg	Treg_Trait586	CD39+ CD8br %CD8br	GCST90001671
Absolute count	Treg	Treg_Trait587	CD39+ CD8br AC	GCST90001672
Relative count	Treg	Treg_Trait588	CD28- CD127- CD25++ CD8br %T cell	GCST90001673
Relative count	Treg	Treg_Trait589	CD28- CD127- CD25++ CD8br %CD8br	GCST90001674
Absolute count	Treg	Treg_Trait590	CD28- CD127- CD25++ CD8br AC	GCST90001675
Relative count	Treg	Treg_Trait591	CD28- CD25++ CD8br %T cell	GCST90001676
Relative count	Treg	Treg_Trait592	CD28- CD25++ CD8br %CD8br	GCST90001677
Absolute count	Treg	Treg_Trait593	CD28- CD25++ CD8br AC	GCST90001678
Relative count	Treg	Treg_Trait594	CD25++ CD8br %T cell	GCST90001679
Relative count	Treg	Treg_Trait595	CD25++ CD8br %CD8br	GCST90001680
Absolute count	Treg	Treg_Trait596	CD25++ CD8br AC	GCST90001681
Relative count	Treg	Treg_Trait597	CD127- CD8br %T cell	GCST90001682
Relative count	Treg	Treg_Trait598	CD127- CD8br %CD8br	GCST90001683
Absolute count	Treg	Treg_Trait599	CD127- CD8br AC	GCST90001684
Relative count	Treg	Treg_Trait600	CD28- CD8br %T cell	GCST90001685
Relative count	Treg	Treg_Trait601	CD28- CD8br %CD8br	GCST90001686
Absolute count	Treg	Treg_Trait602	CD28- CD8br AC	GCST90001687
Relative count	Treg	Treg_Trait603	CD28+ CD45RA+ CD8br %T cell	GCST90001688
Relative count	Treg	Treg_Trait604	CD28+ CD45RA+ CD8br %CD8br	GCST90001689
Absolute count	Treg	Treg_Trait605	CD28+ CD45RA+ CD8br AC	GCST90001690
Relative count	Treg	Treg_Trait606	CD28+ CD45RA- CD8br %T cell	GCST90001691
Relative count	Treg	Treg_Trait607	CD28+ CD45RA- CD8br %CD8br	GCST90001692
Absolute count	Treg	Treg_Trait608	CD28+ CD45RA- CD8br AC	GCST90001693
Relative count	Treg	Treg_Trait611	CD28- DN (CD4-CD8-) %T cell	GCST90001694
Absolute count	Treg	Treg_Trait700	CD45RA- CD28- CD8br AC	GCST90001695
Relative count	Treg	Treg_Trait701	CD45RA- CD28- CD8br %CD8br	GCST90001696
Relative count	Treg	Treg_Trait702	CD45RA- CD28- CD8br %T cell	GCST90001697
Absolute count	Treg	Treg_Trait706	CD45RA+ CD28- CD8br AC	GCST90001698
Relative count	Treg	Treg_Trait707	CD45RA+ CD28- CD8br %CD8br	GCST90001699
Relative count	Treg	Treg_Trait708	CD45RA+ CD28- CD8br %T cell	GCST90001700
MFI	B cell	Bcells.trait111	BAFF-R on CD20- CD38-	GCST90001701
MFI	B cell	Bcells.trait112	BAFF-R on CD24+ CD27+	GCST90001702
MFI	B cell	Bcells.trait137	BAFF-R on IgD+ CD24+	GCST90001703
MFI	B cell	Bcells.trait138	BAFF-R on IgD+ CD24-	GCST90001704
MFI	B cell	Bcells.trait139	BAFF-R on IgD+ CD38-	GCST90001705
MFI	B cell	Bcells.trait140	BAFF-R on IgD+ CD38- naive	GCST90001706
MFI	B cell	Bcells.trait141	BAFF-R on IgD+ CD38- unsw mem	GCST90001707
MFI	B cell	Bcells.trait142	BAFF-R on IgD+ CD38br	GCST90001708
MFI	B cell	Bcells.trait143	BAFF-R on IgD+ CD38dim	GCST90001709
MFI	B cell	Bcells.trait147	BAFF-R on IgD- CD24-	GCST90001710
MFI	B cell	Bcells.trait148	BAFF-R on IgD- CD27-	GCST90001711
MFI	B cell	Bcells.trait149	BAFF-R on IgD- CD38-	GCST90001712
MFI	B cell	Bcells.trait150	BAFF-R on IgD- CD38br	GCST90001713
MFI	B cell	Bcells.trait151	BAFF-R on IgD- CD38dim	GCST90001714
MFI	B cell	Bcells.trait154	BAFF-R on memory B cell	GCST90001715
MFI	B cell	Bcells.trait156	BAFF-R on naive-mature B cell	GCST90001716
MFI	B cell	Bcells.trait157	BAFF-R on unsw mem	GCST90001717
MFI	B cell	Bcells.trait159	BAFF-R on sw mem	GCST90001718
MFI	B cell	Bcells.trait160	BAFF-R on IgD+	GCST90001719
MFI	B cell	Bcells.trait161	BAFF-R on transitional	GCST90001720
MFI	B cell	Bcells.trait255	CD19 on CD20-	GCST90001721
MFI	B cell	Bcells.trait282	CD19 on CD20- CD38-	GCST90001722
MFI	B cell	Bcells.trait283	CD19 on CD24+ CD27+	GCST90001723
MFI	B cell	Bcells.trait308	CD19 on IgD+ CD24+	GCST90001724
MFI	B cell	Bcells.trait309	CD19 on IgD+ CD24-	GCST90001725
MFI	B cell	Bcells.trait310	CD19 on IgD+ CD38-	GCST90001726
MFI	B cell	Bcells.trait311	CD19 on IgD+ CD38- naive	GCST90001727
MFI	B cell	Bcells.trait312	CD19 on IgD+ CD38- unsw mem	GCST90001728
MFI	B cell	Bcells.trait313	CD19 on IgD+ CD38br	GCST90001729
MFI	B cell	Bcells.trait314	CD19 on IgD+ CD38dim	GCST90001730
MFI	B cell	Bcells.trait318	CD19 on IgD- CD24-	GCST90001731
MFI	B cell	Bcells.trait319	CD19 on IgD- CD27-	GCST90001732
MFI	B cell	Bcells.trait320	CD19 on IgD- CD38-	GCST90001733
MFI	B cell	Bcells.trait321	CD19 on IgD- CD38br	GCST90001734
MFI	B cell	Bcells.trait322	CD19 on IgD- CD38dim	GCST90001735
MFI	B cell	Bcells.trait325	CD19 on memory B cell	GCST90001736
MFI	B cell	Bcells.trait327	CD19 on naive-mature B cell	GCST90001737
MFI	B cell	Bcells.trait328	CD19 on unsw mem	GCST90001738
MFI	B cell	Bcells.trait329	CD19 on PB/PC	GCST90001739
MFI	B cell	Bcells.trait331	CD19 on sw mem	GCST90001740
MFI	B cell	Bcells.trait332	CD19 on IgD+	GCST90001741
MFI	B cell	Bcells.trait333	CD19 on transitional	GCST90001742
MFI	B cell	Bcells.trait335	CD20 on B cell	GCST90001743
MFI	B cell	Bcells.trait354	CD20 on CD20- CD38-	GCST90001744
MFI	B cell	Bcells.trait355	CD20 on CD24+ CD27+	GCST90001745
MFI	B cell	Bcells.trait378	CD20 on IgD+ CD24+	GCST90001746
MFI	B cell	Bcells.trait379	CD20 on IgD+ CD24-	GCST90001747
MFI	B cell	Bcells.trait380	CD20 on IgD+ CD38-	GCST90001748
MFI	B cell	Bcells.trait381	CD20 on IgD+ CD38- naive	GCST90001749
MFI	B cell	Bcells.trait382	CD20 on IgD+ CD38- unsw mem	GCST90001750
MFI	B cell	Bcells.trait383	CD20 on IgD+ CD38br	GCST90001751
MFI	B cell	Bcells.trait384	CD20 on IgD+ CD38dim	GCST90001752
MFI	B cell	Bcells.trait388	CD20 on IgD- CD24-	GCST90001753
MFI	B cell	Bcells.trait389	CD20 on IgD- CD27-	GCST90001754
MFI	B cell	Bcells.trait390	CD20 on IgD- CD38-	GCST90001755
MFI	B cell	Bcells.trait391	CD20 on IgD- CD38br	GCST90001756
MFI	B cell	Bcells.trait392	CD20 on IgD- CD38dim	GCST90001757
MFI	B cell	Bcells.trait395	CD20 on memory B cell	GCST90001758
MFI	B cell	Bcells.trait397	CD20 on naive-mature B cell	GCST90001759
MFI	B cell	Bcells.trait398	CD20 on unsw mem	GCST90001760
MFI	B cell	Bcells.trait399	CD20 on sw mem	GCST90001761
MFI	B cell	Bcells.trait400	CD20 on IgD+	GCST90001762
MFI	B cell	Bcells.trait401	CD20 on transitional	GCST90001763
MFI	B cell	Bcells.trait418	CD24 on CD24+ CD27+	GCST90001764
MFI	B cell	Bcells.trait438	CD24 on IgD+ CD24+	GCST90001765
MFI	B cell	Bcells.trait439	CD24 on IgD+ CD38-	GCST90001766
MFI	B cell	Bcells.trait441	CD24 on IgD+ CD38- unsw mem	GCST90001767
MFI	B cell	Bcells.trait442	CD24 on IgD+ CD38br	GCST90001768
MFI	B cell	Bcells.trait445	CD24 on IgD- CD38-	GCST90001769
MFI	B cell	Bcells.trait446	CD24 on IgD- CD38dim	GCST90001770
MFI	B cell	Bcells.trait448	CD24 on memory B cell	GCST90001771
MFI	B cell	Bcells.trait449	CD24 on unsw mem	GCST90001772
MFI	B cell	Bcells.trait450	CD24 on sw mem	GCST90001773
MFI	B cell	Bcells.trait451	CD24 on transitional	GCST90001774
MFI	B cell	Bcells.trait453	CD25 on B cell	GCST90001775
MFI	B cell	Bcells.trait470	CD25 on CD20- CD38-	GCST90001776
MFI	B cell	Bcells.trait471	CD25 on CD24+ CD27+	GCST90001777
MFI	B cell	Bcells.trait490	CD25 on IgD+ CD24+	GCST90001778
MFI	B cell	Bcells.trait491	CD25 on IgD+ CD24-	GCST90001779
MFI	B cell	Bcells.trait492	CD25 on IgD+ CD38-	GCST90001780
MFI	B cell	Bcells.trait493	CD25 on IgD+ CD38- naive	GCST90001781
MFI	B cell	Bcells.trait494	CD25 on IgD+ CD38- unsw mem	GCST90001782
MFI	B cell	Bcells.trait495	CD25 on IgD+ CD38br	GCST90001783
MFI	B cell	Bcells.trait496	CD25 on IgD+ CD38dim	GCST90001784
MFI	B cell	Bcells.trait500	CD25 on IgD- CD24-	GCST90001785
MFI	B cell	Bcells.trait501	CD25 on IgD- CD27-	GCST90001786
MFI	B cell	Bcells.trait502	CD25 on IgD- CD38-	GCST90001787
MFI	B cell	Bcells.trait503	CD25 on IgD- CD38br	GCST90001788
MFI	B cell	Bcells.trait504	CD25 on IgD- CD38dim	GCST90001789
MFI	B cell	Bcells.trait506	CD25 on memory B cell	GCST90001790
MFI	B cell	Bcells.trait508	CD25 on naive-mature B cell	GCST90001791
MFI	B cell	Bcells.trait509	CD25 on unsw mem	GCST90001792
MFI	B cell	Bcells.trait510	CD25 on sw mem	GCST90001793
MFI	B cell	Bcells.trait511	CD25 on IgD+	GCST90001794
MFI	B cell	Bcells.trait512	CD25 on transitional	GCST90001795
MFI	B cell	Bcells.trait514	CD27 on CD20-	GCST90001796
MFI	B cell	Bcells.trait536	CD27 on CD20- CD38-	GCST90001797
MFI	B cell	Bcells.trait537	CD27 on CD24+ CD27+	GCST90001798
MFI	B cell	Bcells.trait539	CD27 on T cell	GCST90001799
MFI	B cell	Bcells.trait561	CD27 on IgD+ CD24+	GCST90001800
MFI	B cell	Bcells.trait563	CD27 on IgD+ CD38- unsw mem	GCST90001801
MFI	B cell	Bcells.trait565	CD27 on IgD- CD38-	GCST90001802
MFI	B cell	Bcells.trait566	CD27 on IgD- CD38br	GCST90001803
MFI	B cell	Bcells.trait567	CD27 on IgD- CD38dim	GCST90001804
MFI	B cell	Bcells.trait570	CD27 on memory B cell	GCST90001805
MFI	B cell	Bcells.trait571	CD27 on unsw mem	GCST90001806
MFI	B cell	Bcells.trait572	CD27 on PB/PC	GCST90001807
MFI	B cell	Bcells.trait574	CD27 on sw mem	GCST90001808
MFI	B cell	Bcells.trait597	CD38 on CD20-	GCST90001809
MFI	B cell	Bcells.trait619	CD38 on CD3- CD19-	GCST90001810
MFI	B cell	Bcells.trait637	CD38 on IgD+ CD24-	GCST90001811
MFI	B cell	Bcells.trait640	CD38 on IgD+ CD38br	GCST90001812
MFI	B cell	Bcells.trait641	CD38 on IgD+ CD38dim	GCST90001813
MFI	B cell	Bcells.trait643	CD38 on IgD- CD38br	GCST90001814
MFI	B cell	Bcells.trait644	CD38 on IgD- CD38dim	GCST90001815
MFI	B cell	Bcells.trait646	CD38 on naive-mature B cell	GCST90001816
MFI	B cell	Bcells.trait647	CD38 on PB/PC	GCST90001817
MFI	B cell	Bcells.trait649	CD38 on IgD+	GCST90001818
MFI	B cell	Bcells.trait650	CD38 on transitional	GCST90001819
MFI	B cell	Bcells.trait775	IgD on IgD+ CD24+	GCST90001820
MFI	B cell	Bcells.trait776	IgD on IgD+ CD24-	GCST90001821
MFI	B cell	Bcells.trait777	IgD on IgD+ CD38-	GCST90001822
MFI	B cell	Bcells.trait779	IgD on IgD+ CD38- unsw mem	GCST90001823
MFI	B cell	Bcells.trait780	IgD on IgD+ CD38br	GCST90001824
MFI	B cell	Bcells.trait781	IgD on IgD+ CD38dim	GCST90001825
MFI	B cell	Bcells.trait785	IgD on unsw mem	GCST90001826
MFI	B cell	Bcells.trait786	IgD on IgD+	GCST90001827
MFI	B cell	Bcells.trait787	IgD on transitional	GCST90001828
MFI	B cell	Bcells.trait84	BAFF-R on B cell	GCST90001829
MFI	B cell	Bcells.trait85	BAFF-R on CD20-	GCST90001830
MFI	cDC	Blue.530.30.cDC.trait1	CD62L on CD62L+ myeloid DC	GCST90001831
MFI	cDC	Blue.530.30.cDC.trait2	CD62L on CD62L+ plasmacytoid DC	GCST90001832
MFI	cDC	Blue.530.30.cDC.trait3	CD62L on CD62L+ DC	GCST90001833
MFI	cDC	Blue.530.30.cDC.trait4	CD62L on monocyte	GCST90001834
MFI	cDC	Blue.530.30.cDC.trait5	CD62L on granulocyte	GCST90001835
MFI	Myeloid cell	Blue.530.30.MDSC.trait1	CD66b on CD66b++ myeloid cell	GCST90001836
MFI	Myeloid cell	Blue.530.30.MDSC.trait2	CD66b on Gr MDSC	GCST90001837
MFI	Maturation stages of T cell	Blue.530.30.MT.trait10	CD3 on naive CD8br	GCST90001838
MFI	Maturation stages of T cell	Blue.530.30.MT.trait11	CD3 on EM CD8br	GCST90001839
MFI	Maturation stages of T cell	Blue.530.30.MT.trait12	CD3 on TD CD8br	GCST90001840
MFI	Maturation stages of T cell	Blue.530.30.MT.trait3	CD3 on CM CD4+	GCST90001841
MFI	Maturation stages of T cell	Blue.530.30.MT.trait4	CD3 on Naive CD4+	GCST90001842
MFI	Maturation stages of T cell	Blue.530.30.MT.trait5	CD3 on EM CD4+	GCST90001843
MFI	Maturation stages of T cell	Blue.530.30.MT.trait6	CD3 on TD CD4+	GCST90001844
MFI	Maturation stages of T cell	Blue.530.30.MT.trait7	CD3 on CD45RA- CD4+	GCST90001845
MFI	Maturation stages of T cell	Blue.530.30.MT.trait9	CD3 on CM CD8br	GCST90001846
MFI	TBNK	Blue.530.30.TBNK.trait4	CD3 on HLA DR+ T cell	GCST90001847
MFI	TBNK	Blue.530.30.TBNK.trait5	CD3 on NKT	GCST90001848
MFI	TBNK	Blue.530.30.TBNK.trait6	CD3 on HLA DR+ CD4+	GCST90001849
MFI	TBNK	Blue.530.30.TBNK.trait7	CD3 on HLA DR+ CD8br	GCST90001850
MFI	Treg	Blue.530.30.Treg.trait1	CD3 on T cell	GCST90001851
MFI	Treg	Blue.530.30.Treg.trait10	CD3 on CD39+ resting Treg	GCST90001852
MFI	Treg	Blue.530.30.Treg.trait11	CD3 on activated Treg	GCST90001853
MFI	Treg	Blue.530.30.Treg.trait12	CD3 on CD39+ activated Treg	GCST90001854
MFI	Treg	Blue.530.30.Treg.trait13	CD3 on secreting Treg	GCST90001855
MFI	Treg	Blue.530.30.Treg.trait14	CD3 on CD39+ secreting Treg	GCST90001856
MFI	Treg	Blue.530.30.Treg.trait15	CD3 on activated & secreting Treg	GCST90001857
MFI	Treg	Blue.530.30.Treg.trait17	CD3 on CD45RA+ CD4+	GCST90001858
MFI	Treg	Blue.530.30.Treg.trait2	CD3 on CD8br	GCST90001859
MFI	Treg	Blue.530.30.Treg.trait21	CD3 on CD39+ CD4+	GCST90001860
MFI	Treg	Blue.530.30.Treg.trait22	CD3 on CD28+ CD4+	GCST90001861
MFI	Treg	Blue.530.30.Treg.trait23	CD3 on CD28+ DN (CD4-CD8-)	GCST90001862
MFI	Treg	Blue.530.30.Treg.trait3	CD3 on CD28+ CD45RA- CD8br	GCST90001863
MFI	Treg	Blue.530.30.Treg.trait4	CD3 on CD28+ CD45RA+ CD8br	GCST90001864
MFI	Treg	Blue.530.30.Treg.trait5	CD3 on CD28- CD8br	GCST90001865
MFI	Treg	Blue.530.30.Treg.trait6	CD3 on CD39+ CD8br	GCST90001866
MFI	Treg	Blue.530.30.Treg.trait7	CD3 on CD4+	GCST90001867
MFI	Treg	Blue.530.30.Treg.trait8	CD3 on CD4 Treg	GCST90001868
MFI	Treg	Blue.530.30.Treg.trait9	CD3 on resting Treg	GCST90001869
MFI	Myeloid cell	Blue.585.42.MDSC.trait1	CD34 on HSC	GCST90001870
MFI	Maturation stages of T cell	HVEM1000_150630.trait1	HVEM on T cell	GCST90001871
MFI	Maturation stages of T cell	HVEM1000_150630.trait10	HVEM on naive CD8br	GCST90001872
MFI	Maturation stages of T cell	HVEM1000_150630.trait11	HVEM on EM CD8br	GCST90001873
MFI	Maturation stages of T cell	HVEM1000_150630.trait12	HVEM on TD CD8br	GCST90001874
MFI	Maturation stages of T cell	HVEM1000_150630.trait2	HVEM on CD4+	GCST90001875
MFI	Maturation stages of T cell	HVEM1000_150630.trait3	HVEM on CM CD4+	GCST90001876
MFI	Maturation stages of T cell	HVEM1000_150630.trait4	HVEM on naive CD4+	GCST90001877
MFI	Maturation stages of T cell	HVEM1000_150630.trait5	HVEM on EM CD4+	GCST90001878
MFI	Maturation stages of T cell	HVEM1000_150630.trait6	HVEM on TD CD4+	GCST90001879
MFI	Maturation stages of T cell	HVEM1000_150630.trait7	HVEM on CD45RA- CD4+	GCST90001880
MFI	Maturation stages of T cell	HVEM1000_150630.trait8	HVEM on CD8br	GCST90001881
MFI	Maturation stages of T cell	HVEM1000_150630.trait9	HVEM on CM CD8br	GCST90001882
MFI	TBNK	Blue.585.42.TBNK.trait1	CD16-CD56 on NKT	GCST90001883
MFI	TBNK	Blue.585.42.TBNK.trait2	CD16-CD56 on NK	GCST90001884
MFI	TBNK	Blue.585.42.TBNK.trait3	CD16-CD56 on HLA DR+ NK	GCST90001885
MFI	Treg	Blue.585.42.Treg.trait10	CD28 on CD39+ activated Treg	GCST90001886
MFI	Treg	Blue.585.42.Treg.trait11	CD28 on secreting Treg	GCST90001887
MFI	Treg	Blue.585.42.Treg.trait12	CD28 on CD39+ secreting Treg	GCST90001888
MFI	Treg	Blue.585.42.Treg.trait13	CD28 on activated & secreting Treg	GCST90001889
MFI	Treg	Blue.585.42.Treg.trait15	CD28 on CD45RA+ CD4+	GCST90001890
MFI	Treg	Blue.585.42.Treg.trait18	CD28 on CD45RA- CD4 not Treg	GCST90001891
MFI	Treg	Blue.585.42.Treg.trait19	CD28 on CD39+ CD4+	GCST90001892
MFI	Treg	Blue.585.42.Treg.trait2	CD28 on CD28+ CD45RA- CD8br	GCST90001893
MFI	Treg	Blue.585.42.Treg.trait20	CD28 on CD28+ CD4+	GCST90001894
MFI	Treg	Blue.585.42.Treg.trait21	CD28 on CD28+ DN (CD4-CD8-)	GCST90001895
MFI	Treg	Blue.585.42.Treg.trait3	CD28 on CD28+ CD45RA+ CD8br	GCST90001896
MFI	Treg	Blue.585.42.Treg.trait4	CD28 on CD39+ CD8br	GCST90001897
MFI	Treg	Blue.585.42.Treg.trait5	CD28 on CD4+	GCST90001898
MFI	Treg	Blue.585.42.Treg.trait6	CD28 on CD4 Treg	GCST90001899
MFI	Treg	Blue.585.42.Treg.trait7	CD28 on resting Treg	GCST90001900
MFI	Treg	Blue.585.42.Treg.trait8	CD28 on CD39+ resting Treg	GCST90001901
MFI	Treg	Blue.585.42.Treg.trait9	CD28 on activated Treg	GCST90001902
MFI	cDC	Blue.670.LP.cDC.trait1	CD86 on myeloid DC	GCST90001903
MFI	cDC	Blue.670.LP.cDC.trait2	CD86 on CD62L+ myeloid DC	GCST90001904
MFI	cDC	Blue.670.LP.cDC.trait3	CD86 on monocyte	GCST90001905
MFI	cDC	Blue.670.LP.cDC.trait4	CD86 on granulocyte	GCST90001906
MFI	Maturation stages of T cell	Blue.670.LP.MT.trait1	CCR7 on naive CD4+	GCST90001907
MFI	Maturation stages of T cell	Blue.670.LP.MT.trait3	CCR7 on naive CD8br	GCST90001908
MFI	TBNK	Blue.670.LP.TBNK.trait1	CD45 on CD14+ monocyte	GCST90001909
MFI	TBNK	Blue.670.LP.TBNK.trait10	CD45 on B cell	GCST90001910
MFI	TBNK	Blue.670.LP.TBNK.trait11	CD45 on NK	GCST90001911
MFI	TBNK	Blue.670.LP.TBNK.trait12	CD45 on HLA DR+ NK	GCST90001912
MFI	TBNK	Blue.670.LP.TBNK.trait13	CD45 on granulocyte	GCST90001913
MFI	TBNK	Blue.670.LP.TBNK.trait2	CD45 on lymphocyte	GCST90001914
MFI	TBNK	Blue.670.LP.TBNK.trait3	CD45 on T cell	GCST90001915
MFI	TBNK	Blue.670.LP.TBNK.trait4	CD45 on CD4+	GCST90001916
MFI	TBNK	Blue.670.LP.TBNK.trait5	CD45 on CD8br	GCST90001917
MFI	TBNK	Blue.670.LP.TBNK.trait6	CD45 on HLA DR+ T cell	GCST90001918
MFI	TBNK	Blue.670.LP.TBNK.trait7	CD45 on NKT	GCST90001919
MFI	TBNK	Blue.670.LP.TBNK.trait8	CD45 on HLA DR+ CD4+	GCST90001920
MFI	TBNK	Blue.670.LP.TBNK.trait9	CD45 on HLA DR+ CD8br	GCST90001921
MFI	Treg	Blue.670.LP.Treg.trait1	CD127 on T cell	GCST90001922
MFI	Treg	Blue.670.LP.Treg.trait10	CD127 on CD45RA- CD4 not Treg	GCST90001923
MFI	Treg	Blue.670.LP.Treg.trait11	CD127 on CD28+ CD4+	GCST90001924
MFI	Treg	Blue.670.LP.Treg.trait12	CD127 on CD28+ DN (CD4-CD8-)	GCST90001925
MFI	Treg	Blue.670.LP.Treg.trait13	CD127 on granulocyte	GCST90001926
MFI	Treg	Blue.670.LP.Treg.trait2	CD127 on CD8br	GCST90001927
MFI	Treg	Blue.670.LP.Treg.trait3	CD127 on CD28+ CD45RA- CD8br	GCST90001928
MFI	Treg	Blue.670.LP.Treg.trait4	CD127 on CD28+ CD45RA+ CD8br	GCST90001929
MFI	Treg	Blue.670.LP.Treg.trait5	CD127 on CD28- CD8br	GCST90001930
MFI	Treg	Blue.670.LP.Treg.trait6	CD127 on CD4+	GCST90001931
MFI	Treg	Blue.670.LP.Treg.trait7	CD127 on CD45RA+ CD4+	GCST90001932
MFI	Treg	Blue.780.60.CD25.trait1	CD25 on CD45RA- CD4 not Treg	GCST90001933
MFI	Treg	Blue.780.60.CD25.trait13	CD25 on CD45RA+ CD4 not Treg	GCST90001934
MFI	Treg	Blue.780.60.CD25.trait10	CD25 on CD39+ CD4 Treg	GCST90001935
MFI	Treg	Blue.780.60.CD25.trait2	CD25 on CD4 Treg	GCST90001936
MFI	Treg	Blue.780.60.CD25.trait3	CD25 on resting Treg	GCST90001937
MFI	Treg	Blue.780.60.CD25.trait4	CD25 on CD39+ resting Treg	GCST90001938
MFI	Treg	Blue.780.60.CD25.trait5	CD25 on activated Treg	GCST90001939
MFI	Treg	Blue.780.60.CD25.trait6	CD25 on CD39+ activated Treg	GCST90001940
MFI	Treg	Blue.780.60.CD25.trait7	CD25 on secreting Treg	GCST90001941
MFI	Treg	Blue.780.60.CD25.trait8	CD25 on CD39+ secreting Treg	GCST90001942
MFI	Treg	Blue.780.60.CD25.trait9	CD25 on activated & secreting Treg	GCST90001943
MFI	cDC	Blue.780.60.cDC.trait1	CD123 on plasmacytoid DC	GCST90001944
MFI	cDC	Blue.780.60.cDC.trait2	CD123 on CD62L+ plasmacytoid DC	GCST90001945
MFI	Myeloid cell	Blue.780.60.MDSC.trait1	CD33 on CD14+ monocyte	GCST90001946
MFI	Myeloid cell	Blue.780.60.MDSC.trait10	CD33 on CD33br HLA DR+ CD14dim	GCST90001947
MFI	Myeloid cell	Blue.780.60.MDSC.trait12	CD33 on CD33dim HLA DR+ CD11b+	GCST90001948
MFI	Myeloid cell	Blue.780.60.MDSC.trait13	CD33 on CD33dim HLA DR+ CD11b-	GCST90001949
MFI	Myeloid cell	Blue.780.60.MDSC.trait14	CD33 on Gr MDSC	GCST90001950
MFI	Myeloid cell	Blue.780.60.MDSC.trait2	CD33 on CD66b++ myeloid cell	GCST90001951
MFI	Myeloid cell	Blue.780.60.MDSC.trait3	CD33 on Mo MDSC	GCST90001952
MFI	Myeloid cell	Blue.780.60.MDSC.trait4	CD33 on CD33dim HLA DR-	GCST90001953
MFI	Myeloid cell	Blue.780.60.MDSC.trait6	CD33 on basophil	GCST90001954
MFI	Myeloid cell	Blue.780.60.MDSC.trait7	CD33 on Im MDSC	GCST90001955
MFI	Myeloid cell	Blue.780.60.MDSC.trait8	CD33 on CD33br HLA DR+	GCST90001956
MFI	Myeloid cell	Blue.780.60.MDSC.trait9	CD33 on CD33br HLA DR+ CD14-	GCST90001957
MFI	TBNK	Blue.780.60.TBNK.trait1	CD4 on monocyte	GCST90001958
MFI	TBNK	Blue.780.60.TBNK.trait3	CD4 on HLA DR+ CD4+	GCST90001959
MFI	Treg	Blue.780.60.Treg.trait4	CD25 on CD4+	GCST90001960
MFI	Treg	Blue.780.60.Treg.trait5	CD25 on CD39+ CD4+	GCST90001961
MFI	Treg	Blue.780.60.Treg.trait6	CD25 on CD28+ CD4+	GCST90001962
Morphological parameter	cDC	FSC.cDC.trait2	FSC-A on myeloid DC	GCST90001963
Morphological parameter	cDC	FSC.cDC.trait3	FSC-A on plasmacytoid DC	GCST90001964
Morphological parameter	cDC	FSC.cDC.trait4	FSC-A on monocyte	GCST90001965
Morphological parameter	cDC	FSC.cDC.trait5	FSC-A on granulocyte	GCST90001966
Morphological parameter	TBNK	FSC.TBNK.trait1	FSC-A on CD14+ monocyte	GCST90001967
Morphological parameter	TBNK	FSC.TBNK.trait10	FSC-A on B cell	GCST90001968
Morphological parameter	TBNK	FSC.TBNK.trait11	FSC-A on NK	GCST90001969
Morphological parameter	TBNK	FSC.TBNK.trait12	FSC-A on HLA DR+ NK	GCST90001970
Morphological parameter	TBNK	FSC.TBNK.trait2	FSC-A on lymphocyte	GCST90001971
Morphological parameter	TBNK	FSC.TBNK.trait3	FSC-A on T cell	GCST90001972
Morphological parameter	TBNK	FSC.TBNK.trait4	FSC-A on CD4+	GCST90001973
Morphological parameter	TBNK	FSC.TBNK.trait5	FSC-A on CD8br	GCST90001974
Morphological parameter	TBNK	FSC.TBNK.trait6	FSC-A on HLA DR+ T cell	GCST90001975
Morphological parameter	TBNK	FSC.TBNK.trait7	FSC-A on NKT	GCST90001976
Morphological parameter	TBNK	FSC.TBNK.trait8	FSC-A on HLA DR+ CD4+	GCST90001977
Morphological parameter	TBNK	FSC.TBNK.trait9	FSC-A on HLA DR+ CD8br	GCST90001978
MFI	Monocyte	mono.trait1	CD16 on CD14- CD16+ monocyte	GCST90001979
MFI	Monocyte	mono.trait10	CD40 on CD14+ CD16- monocyte	GCST90001980
MFI	Monocyte	mono.trait11	CD40 on CD14+ CD16+ monocyte	GCST90001981
MFI	Monocyte	mono.trait12	CCR2 on CD14- CD16+ monocyte	GCST90001982
MFI	Monocyte	mono.trait14	CD14 on CD14+ CD16+ monocyte	GCST90001983
MFI	Monocyte	mono.trait16	HLA DR on CD14- CD16+ monocyte	GCST90001984
MFI	Monocyte	mono.trait17	CD40 on monocytes	GCST90001985
MFI	Monocyte	mono.trait19	CD14 on CD14+ CD16- monocyte	GCST90001986
MFI	Monocyte	mono.trait2	CD64 on CD14+ CD16- monocyte	GCST90001987
MFI	Monocyte	mono.trait21	HLA DR on CD14+ CD16- monocyte	GCST90001988
MFI	Monocyte	mono.trait22	CD40 on CD14- CD16+ monocyte	GCST90001989
MFI	Monocyte	mono.trait24	CD64 on CD14- CD16+ monocyte	GCST90001990
MFI	Monocyte	mono.trait25	HLA DR on CD14+ monocyte	GCST90001991
MFI	Monocyte	mono.trait28	CCR2 on CD14+ CD16+ monocyte	GCST90001992
MFI	Monocyte	mono.trait29	PDL-1 on CD14+ CD16- monocyte	GCST90001993
MFI	Monocyte	mono.trait3	CX3CR1 on CD14- CD16-	GCST90001994
MFI	Monocyte	mono.trait33	CX3CR1 on monocyte	GCST90001995
MFI	Monocyte	mono.trait35	CX3CR1 on CD14+ CD16+ monocyte	GCST90001996
MFI	Monocyte	mono.trait36	CX3CR1 on CD14+ CD16- monocyte	GCST90001997
MFI	Monocyte	mono.trait39	PDL-1 on CD14+ CD16+ monocyte	GCST90001998
MFI	Monocyte	mono.trait4	PDL-1 on CD14- CD16+ monocyte	GCST90001999
MFI	Monocyte	mono.trait41	PDL-1 on CD14- CD16-	GCST90002000
MFI	Monocyte	mono.trait42	CD64 on CD14- CD16-	GCST90002001
MFI	Monocyte	mono.trait43	PDL-1 on monocyte	GCST90002002
MFI	Monocyte	mono.trait44	CCR2 on CD14- CD16-	GCST90002003
MFI	Monocyte	mono.trait46	CCR2 on CD14+ CD16- monocyte	GCST90002004
MFI	Monocyte	mono.trait47	CD16 on CD14+ CD16+ monocyte	GCST90002005
MFI	Monocyte	mono.trait48	CD64 on monocyte	GCST90002006
MFI	Monocyte	mono.trait50	HLA DR on CD14+ CD16+ monocyte	GCST90002007
MFI	Monocyte	mono.trait52	CCR2 on monocyte	GCST90002008
MFI	Monocyte	mono.trait53	HLA DR on CD14- CD16-	GCST90002009
MFI	Monocyte	mono.trait54	HLA DR on monocyte	GCST90002010
MFI	Monocyte	mono.trait6	CD64 on CD14+ CD16+ monocyte	GCST90002011
MFI	Monocyte	mono.trait7	CX3CR1 on CD14- CD16+ monocyte	GCST90002012
MFI	cDC	Red.660.20.cDC.trait1	CCR2 on myeloid DC	GCST90002013
MFI	cDC	Red.660.20.cDC.trait2	CCR2 on CD62L+ myeloid DC	GCST90002014
MFI	cDC	Red.660.20.cDC.trait3	CCR2 on plasmacytoid DC	GCST90002015
MFI	cDC	Red.660.20.cDC.trait4	CCR2 on CD62L+ plasmacytoid DC	GCST90002016
MFI	cDC	Red.660.20.cDC.trait5	CCR2 on monocyte	GCST90002017
MFI	cDC	Red.660.20.cDC.trait6	CCR2 on granulocyte	GCST90002018
MFI	Myeloid cell	Red.660.20.MDSC.trait2	CD14 on Mo MDSC	GCST90002019
MFI	Myeloid cell	Red.660.20.MDSC.trait3	CD14 on CD33br HLA DR+ CD14dim	GCST90002020
MFI	Myeloid cell	Red.660.20.MDSC.trait4	CD14 on CD33dim HLA DR+ CD11b+	GCST90002021
MFI	Maturation stages of T cell	Red.660.20.MT.trait1	CD4 on CD4+	GCST90002022
MFI	Maturation stages of T cell	Red.660.20.MT.trait2	CD4 on CM CD4 +	GCST90002023
MFI	Maturation stages of T cell	Red.660.20.MT.trait3	CD4 on naive CD4+	GCST90002024
MFI	Maturation stages of T cell	Red.660.20.MT.trait4	CD4 on EM CD4+	GCST90002025
MFI	Maturation stages of T cell	Red.660.20.MT.trait5	CD4 on TD CD4+	GCST90002026
MFI	Maturation stages of T cell	Red.660.20.MT.trait6	CD4 on CD45RA+ CD4+	GCST90002027
MFI	TBNK	Red.660.20.TBNK.trait2	CD19 on B cell	GCST90002028
MFI	Treg	Red.660.20.Treg.trait1	CD39 on CD39+ CD8br	GCST90002029
MFI	Treg	Red.660.20.Treg.trait2	CD39 on CD39+ activated Treg	GCST90002030
MFI	Treg	Red.660.20.Treg.trait3	CD39 on CD39+ secreting Treg	GCST90002031
MFI	Treg	Red.660.20.Treg.trait5	CD39 on CD39+ CD4+	GCST90002032
MFI	Treg	Red.660.20.Treg.trait6	CD39 on granulocyte	GCST90002033
MFI	Treg	Red.660.20.Treg.trait7	CD39 on monocyte	GCST90002034
MFI	cDC	Red.780.60.cDC.trait1	CD80 on myeloid DC	GCST90002035
MFI	cDC	Red.780.60.cDC.trait2	CD80 on CD62L+ myeloid DC	GCST90002036
MFI	cDC	Red.780.60.cDC.trait3	CD80 on plasmacytoid DC	GCST90002037
MFI	cDC	Red.780.60.cDC.trait4	CD80 on CD62L+ plasmacytoid DC	GCST90002038
MFI	cDC	Red.780.60.cDC.trait5	CD80 on monocyte	GCST90002039
MFI	cDC	Red.780.60.cDC.trait6	CD80 on granulocyte	GCST90002040
MFI	Myeloid cell	Red.780.60.MDSC.trait1	CD45 on lymphocyte	GCST90002041
MFI	Myeloid cell	Red.780.60.MDSC.trait10	CD45 on CD33br HLA DR+ CD14-	GCST90002042
MFI	Myeloid cell	Red.780.60.MDSC.trait11	CD45 on CD33br HLA DR+ CD14dim	GCST90002043
MFI	Myeloid cell	Red.780.60.MDSC.trait13	CD45 on CD33dim HLA DR+ CD11b-	GCST90002044
MFI	Myeloid cell	Red.780.60.MDSC.trait14	CD45 on CD33- HLA DR-	GCST90002045
MFI	Myeloid cell	Red.780.60.MDSC.trait15	CD45 on CD33- HLA DR+	GCST90002046
MFI	Myeloid cell	Red.780.60.MDSC.trait16	CD45 on Gr MDSC	GCST90002047
MFI	Myeloid cell	Red.780.60.MDSC.trait3	CD45 on CD66b++ myelod cell	GCST90002048
MFI	Myeloid cell	Red.780.60.MDSC.trait4	CD45 on Mo MDSC	GCST90002049
MFI	Myeloid cell	Red.780.60.MDSC.trait5	CD45 on CD33dim HLA DR-	GCST90002050
MFI	Myeloid cell	Red.780.60.MDSC.trait7	CD45 on basophil	GCST90002051
MFI	Myeloid cell	Red.780.60.MDSC.trait8	CD45 on Im MDSC	GCST90002052
MFI	Myeloid cell	Red.780.60.MDSC.trait9	CD45 on CD33br HLA DR+	GCST90002053
MFI	Maturation stages of T cell	Red.780.60.MT.trait2	CD8 on CM CD8br	GCST90002054
MFI	Maturation stages of T cell	Red.780.60.MT.trait3	CD8 on naive CD8br	GCST90002055
MFI	Maturation stages of T cell	Red.780.60.MT.trait4	CD8 on EM CD8br	GCST90002056
MFI	Maturation stages of T cell	Red.780.60.MT.trait5	CD8 on TD CD8br	GCST90002057
MFI	TBNK	Red.780.60.TBNK.trait1	CD8 on CD8br	GCST90002058
MFI	TBNK	Red.780.60.TBNK.trait2	CD8 on NKT	GCST90002059
MFI	TBNK	Red.780.60.TBNK.trait3	CD8 on HLA DR+ CD8br	GCST90002060
MFI	Treg	Red.780.60.Treg.trait15	CD4 on CD39+ CD4+	GCST90002061
MFI	Treg	Red.780.60.Treg.trait16	CD4 on CD28+ CD4+	GCST90002062
MFI	Treg	Red.780.60.Treg.trait2	CD4 on CD4 Treg	GCST90002063
MFI	Treg	Red.780.60.Treg.trait3	CD4 on resting Treg	GCST90002064
MFI	Treg	Red.780.60.Treg.trait4	CD4 on CD39+ resting Treg	GCST90002065
MFI	Treg	Red.780.60.Treg.trait5	CD4 on activated Treg	GCST90002066
MFI	Treg	Red.780.60.Treg.trait6	CD4 on CD39+ activated Treg	GCST90002067
MFI	Treg	Red.780.60.Treg.trait7	CD4 on secreting Treg	GCST90002068
MFI	Treg	Red.780.60.Treg.trait8	CD4 on CD39+ secreting Treg	GCST90002069
MFI	Treg	Red.780.60.Treg.trait9	CD4 on activated & secreting Treg	GCST90002070
Morphological parameter	cDC	SSC.cDC.trait2	SSC-A on myeloid DC	GCST90002071
Morphological parameter	cDC	SSC.cDC.trait3	SSC-A on plasmacytoid DC	GCST90002072
Morphological parameter	cDC	SSC.cDC.trait4	SSC-A on monocyte	GCST90002073
Morphological parameter	TBNK	SSC.TBNK.trait1	SSC-A on CD14+ monocyte	GCST90002074
Morphological parameter	TBNK	SSC.TBNK.trait10	SSC-A on B cell	GCST90002075
Morphological parameter	TBNK	SSC.TBNK.trait11	SSC-A on NK	GCST90002076
Morphological parameter	TBNK	SSC.TBNK.trait12	SSC-A on HLA DR+ NK	GCST90002077
Morphological parameter	TBNK	SSC.TBNK.trait13	SSC-A on granulocyte	GCST90002078
Morphological parameter	TBNK	SSC.TBNK.trait2	SSC-A on lymphocyte	GCST90002079
Morphological parameter	TBNK	SSC.TBNK.trait3	SSC-A on T cell	GCST90002080
Morphological parameter	TBNK	SSC.TBNK.trait4	SSC-A on CD4+	GCST90002081
Morphological parameter	TBNK	SSC.TBNK.trait5	SSC-A on CD8br	GCST90002082
Morphological parameter	TBNK	SSC.TBNK.trait6	SSC-A on HLA DR+ T cell	GCST90002083
Morphological parameter	TBNK	SSC.TBNK.trait7	SSC-A on NKT	GCST90002084
Morphological parameter	TBNK	SSC.TBNK.trait8	SSC-A on HLA DR+ CD4+	GCST90002085
Morphological parameter	TBNK	SSC.TBNK.trait9	SSC-A on HLA DR+ CD8br	GCST90002086
MFI	cDC	Violet.450.50.cDC.trait1	CD11c on myeloid DC	GCST90002087
MFI	cDC	Violet.450.50.cDC.trait2	CD11c on CD62L+ myeloid DC	GCST90002088
MFI	cDC	Violet.450.50.cDC.trait3	CD11c on monocyte	GCST90002089
MFI	cDC	Violet.450.50.cDC.trait4	CD11c on granulocyte	GCST90002090
MFI	Myeloid cell	Violet.450.50.MDSC.trait1	CD11b on CD14+ monocyte	GCST90002091
MFI	Myeloid cell	Violet.450.50.MDSC.trait13	CD11b on Gr MDSC	GCST90002092
MFI	Myeloid cell	Violet.450.50.MDSC.trait2	CD11b on CD66b++ myeloid cell	GCST90002093
MFI	Myeloid cell	Violet.450.50.MDSC.trait3	CD11b on Mo MDSC	GCST90002094
MFI	Myeloid cell	Violet.450.50.MDSC.trait4	CD11b on CD33dim HLA DR-	GCST90002095
MFI	Myeloid cell	Violet.450.50.MDSC.trait6	CD11b on basophil	GCST90002096
MFI	Myeloid cell	Violet.450.50.MDSC.trait9	CD11b on CD33br HLA DR+ CD14dim	GCST90002097
MFI	Maturation stages of T cell	Violet.450.50.MT.trait1	CD45RA on naive CD4+	GCST90002098
MFI	Maturation stages of T cell	Violet.450.50.MT.trait2	CD4RA on TD CD4+	GCST90002099
MFI	Maturation stages of T cell	Violet.450.50.MT.trait3	CD45RA on naive CD8br	GCST90002100
MFI	Maturation stages of T cell	Violet.450.50.MT.trait4	CD45RA on TD CD8br	GCST90002101
MFI	Treg	Violet.450.50.Treg.trait2	CD45RA on resting Treg	GCST90002102
MFI	Treg	Violet.450.50.Treg.trait3	CD45RA on CD39+ resting Treg	GCST90002103
MFI	cDC	Violet.510.50.cDC.trait2	HLA DR on myeloid DC	GCST90002104
MFI	cDC	Violet.510.50.cDC.trait3	HLA DR on plasmacytoid DC	GCST90002105
MFI	cDC	Violet.510.50.cDC.trait4	HLA DR on DC	GCST90002106
MFI	Myeloid cell	Violet.510.50.MDSC.trait1	HLA DR on HSC	GCST90002107
MFI	Myeloid cell	Violet.510.50.MDSC.trait3	HLA DR on CD33br HLA DR+ CD14-	GCST90002108
MFI	Myeloid cell	Violet.510.50.MDSC.trait4	HLA DR on CD33br HLA DR+ CD14dim	GCST90002109
MFI	Myeloid cell	Violet.510.50.MDSC.trait5	HLA DR on CD33dim HLA DR+ CD11b+	GCST90002110
MFI	Myeloid cell	Violet.510.50.MDSC.trait6	HLA DR on CD33dim HLA DR+ CD11b-	GCST90002111
MFI	Myeloid cell	Violet.510.50.MDSC.trait7	HLA DR on CD33- HLA DR+	GCST90002112
MFI	TBNK	Violet.510.50.TBNK.trait2	HLA DR on HLA DR+ T cell	GCST90002113
MFI	TBNK	Violet.510.50.TBNK.trait3	HLA DR on HLA DR+ CD4+	GCST90002114
MFI	TBNK	Violet.510.50.TBNK.trait4	HLA DR on HLA DR+ CD8br	GCST90002115
MFI	TBNK	Violet.510.50.TBNK.trait5	HLA DR on B cell	GCST90002116
MFI	TBNK	Violet.510.50.TBNK.trait6	HLA DR on HLA DR+ NK	GCST90002117
MFI	Treg	Violet.510.50.Treg.trait2	CD8 on CD28+ CD45RA- CD8br	GCST90002118
MFI	Treg	Violet.510.50.Treg.trait3	CD8 on CD28+ CD45RA+ CD8br	GCST90002119
MFI	Treg	Violet.510.50.Treg.trait4	CD8 on CD28- CD8br	GCST90002120
MFI	Treg	Violet.510.50.Treg.trait5	CD8 on CD39+ CD8br	GCST90002121
